# Supplementary material for: Galactomannan and Zymosan Block the Epinephrine-Induced Particle Transport in Tracheal Epithelium
Source: PLoS One. 2015 Nov 16;10(11):e0143163. doi: 10.1371/journal.pone.0143163 (PMC4646458; doi:10.1371/journal.pone.0143163)
Supplement: S1 File — (XLSX) [file pone.0143163.s002.xlsx]

## Sheet: Tabelle1
	time	control						Epi 10^7						Epi 10-8						Epi 10-9						Epi 10-10
	0	100	100	100	100	100		100	100	100	100	100		100	100	100	100	100		100	100	100	100	100		100	100	100	100
	1,3	101.351	81.3505	92.2374	90.7875	91.0383		227.887	104.532	212.074	182.166	129.535		93.8272	90.566	92.1833	103.679	95		91.9908	100.949	87.6712	105.187	90.2588		84.4278	87.3418	74.6398	83.4933
	3	106.531	75.0804	92.2374	86.3299	89.3989		253.239	219.033	323.22	249.681	193.488		132.099	140.042	149.865	123.244	176.389		93.135	107.278	99.0868	112.448	102.283		83.6773	107.173	85.0144	83.4933
	4,3	101.802	75.8842	87.8995	88.8559	91.9126		251.549	236.858	330.031	291.72	200.233		179.365	162.893	192.453	128.595	249.444		92.6774	110.127	102.74	117.013	129.376		80.863	81.0127	88.7608	83.4933
	6	93.9189	78.4566	86.758	74.5914	87.8688		241.127	245.317	309.288	278.662	205.116		184.833	173.166	198.652	136.455	253.333		90.6179	125.949	111.644	134.232	154.034		84.0525	101.266	93.3718	106.142
	7,3	94.1441	72.6688	83.5617	79.1976	88.5246		253.803	232.024	317.957	301.911	217.674		203.175	173.795	225.337	135.786	248.333		95.6522	133.861	121.689	125.519	160.122		81.9887	108.861	102.594	98.8484
	9	92.5676	74.9196	86.758	77.7117	87.3224		240	248.943	340.248	285.35	207.209		218.695	177.568	212.668	139.799	280.555		95.6522	128.165	122.831	131.535	169.559		76.7355	103.797	81.268	92.8983
	10,3	84.2342	71.7042	83.3333	73.5513	83.4973		237.183	239.275	326.006	275.159	206.512		205.291	175.472	220.485	145.318	266.111		94.508	127.215	118.95	127.178	157.382		70.1689	113.502	94.2363	92.8983
	12	88.2883	72.508	76.9406	71.7682	82.8415		249.859	245.619	318.266	264.013	213.721		211.64	170.44	224.528	142.977	283.889		92.4485	139.557	123.059	145.228	165.297		70.3565	100	85.0144	92.3225
	13,3	88.7387	73.3119	79.9087	73.4027	80.3279		247.887	257.402	339.009	293.312	193.488		215.697	173.795	212.399	142.308	266.945		95.6522	135.127	122.603	146.266	168.95		69.7936	101.266	99.4236	88.4837
	15	86.7117	74.4373	76.2557	65.8247	79.6721		237.465	235.347	312.384	298.408	192.326		206.878	168.973	206.2	144.314	283.333		93.5927	124.683	119.178	138.589	168.493		68.6679	109.705	106.052	87.9079
	16,3	90.0901	67.2026	71.9178	70.1337	77.9235		229.577	234.139	327.554	274.841	188.837		213.933	176.52	200.539	142.977	251.667		94.2792	134.177	130.822	139.004	164.688		68.1051	101.266	78.9625	91.9386
	18	87.6126	69.7749	77.3973	61.6642	77.1585		225.07	239.275	299.071	270.701	201.163		211.111	159.329	199.731	141.304	280.833		95.6522	149.367	119.406	131.743	171.081		69.7936	117.722	93.0836	97.6967
	19,3	84.6847	66.881	72.8311	64.7845	77.8142		226.479	229.607	293.189	254.777	191.163		211.287	156.394	201.617	141.806	285.278		91.9908	142.089	128.995	135.062	168.341		67.167	125.738	75.5043	92.8983
	21	84.6847	67.2026	71.6895	64.7845	74.5355		230.141	239.275	322.291	276.433	200.233		227.161	157.233	203.504	138.796	261.111		91.0755	150	130.594	131.743	170.167		71.8574	120.675	91.0663	92.8983
	22,3	78.6036	71.7042	71.9178	62.2585	73.5519		222.254	216.314	306.811	294.904	186.977		198.942	163.522	202.156	139.298	283.889		97.4828	142.089	125.114	128.216	168.95		72.6079	97.4684	86.1671	82.9175
	24	81.5315	67.6849	70.5479	57.2065	73.1148		227.324	236.556	284.83	269.427	191.861		198.942	159.119	192.992	141.639	284.167		93.135	133.861	153.196	137.552	167.275		71.1069	94.9367	83.8617	91.1708
	25,3	81.0811	64.3087	74.2009	62.7043	67.6503		230.423	224.773	306.502	286.306	183.256		200	156.185	189.757	137.625	264.445		95.1945	137.025	145.206	136.307	166.514		70.9193	105.063	92.219	86.1804
	27	80.6306	67.2026	69.863	64.3388	69.2896		232.394	219.033	294.427	277.389	187.209		193.651	164.151	195.418	131.94	268.889		96.7963	127.532	145.206	136.1	183.257		62.4766	107.595	89.9135	90.0192
	28,3	79.0541	64.3087	70.5479	59.7325	67.3224		214.366	226.586	293.189	275.478	176.047		209.347	163.941	187.601	130.936	251.389		93.3638	148.101	136.986	151.867	167.58		60.6004	94.9367	95.9654	84.0691
	30	89.8649	69.2926	71.0046	62.7043	68.6339		227.887	211.782	275.542	262.42	184.186		219.048	152.201	184.636	138.796	283.333		98.3982	141.456	138.356	133.61	166.058		63.4146	100	78.3862	89.0595
	31,3	76.1261	72.9904	68.2648	58.6924	69.071		222.254	235.65	290.402	255.095	182.791		205.82	155.556	200	124.248	281.389		101.831	141.139	136.301	128.838	166.514		70.7317	98.7342	84.438	89.0595
	33	83.3333	71.5434	70.3196	64.4874	68.6339		215.775	208.157	277.709	267.516	184.884		201.587	160.168	199.731	129.933	258.611		99.0847	140.19	127.854	135.685	178.539		67.5422	97.8903	88.4726	89.4434
	34,3	81.3063	57.3955	74.6575	65.8247	63.0601		215.775	215.71	297.833	241.72	180.465		206.878	168.134	208.895	113.545	285.833		97.0252	135.127	132.877	138.589	168.493		64.5403	98.7342	99.4236	96.737
	36	82.6577	64.4694	72.1461	55.5721	65.6831		227.324	209.668	280.805	250.955	175.349		176.19	172.746	199.461	123.746	286.667		99.7712	130.696	137.899	153.32	163.014		68.1051	105.063	99.7118	97.3129
	37,3	81.0811	71.5434	74.6575	55.5721	64.918		233.239	203.323	274.303	247.134	173.023		191.182	173.585	206.738	127.592	251.667		100.229	143.671	125.799	154.357	176.56		68.2927	98.3122	91.3545	97.3129
	39	84.9099	77.6527	72.3744	60.3269	62.7322		211.549	218.127	274.923	248.726	170.93		193.651	168.973	202.426	130.936	281.945		99.3135	148.418	141.781	123.444	164.688		72.6079	97.4684	107.205	96.737
