# Supplementary material for: Galactomannan and Zymosan Block the Epinephrine-Induced Particle Transport in Tracheal Epithelium
Source: PLoS One. 2015 Nov 16;10(11):e0143163. doi: 10.1371/journal.pone.0143163 (PMC4646458; doi:10.1371/journal.pone.0143163)
Supplement: S2 File — (XLSX) [file pone.0143163.s003.xlsx]

## Sheet: Tabelle1
	time	control						clonidine 10^-5 M
	0	100	100	100	100			100	100	100	100	100
	3	91.2434	99.3252	95.3086	100.157			104.304	95.466	81.7869	98.6188	94.8171
	6	91.944	98.6505	93.8272	89.6552			113.671	87.1537	86.5979	98.5256	96.6463
	9	91.4186	93.7922	96.5432	92.4765			100.253	83.8791	77.3196	95.0276	98.4756
	12	96.6725	92.3077	92.8395	95.768			81.0127	83.1234	74.2268	95.0276	98.4756
	15	85.6392	85.2901	85.679	94.9843			85.8228	88.1612	70.4467	94.4751	105.488
	18	83.1874	87.0445	82.4691	74.4514			76.962	82.3678	78.0069	91.7127	113.415
	21	83.1874	83.4008	70.8642	88.4013			79.7468	71.7884	71.8213	92.2652	117.683
	24	74.7811	86.3698	78.2716	97.9624			70.8861	70.0252	69.0722	88.674	105.183
	27	71.4536	80.027	82.4691	89.8119			70.6329	73.8035	78.6942	87.5691	114.024
	30	66.725	79.7571	70.6173	79.1536			70.6329	81.1083	70.4467	91.7127	123.476
	33	66.725	79.4872	73.8272	82.9154			72.9114	79.0932	65.2921	101.934	116.159
	36	54.4659	76.6532	73.5803	83.2288			74.6835	81.1083	67.3539	98.3425	114.634
	39	60.7706	79.7571	77.037	92.0063			75.6962	82.1159	75.2577	95.5801	127.744
	42	62.697	65.9919	76.2963	82.7586			73.1646	77.0781	81.4433	97.2376	110.366
	45	59.3695	73.2793	72.5926	90.9091			71.6456	75.063	77.6632	90.0553	121.037
	48	60.7706	74.4939	86.6667	94.2006			71.3924	70.0252	82.4742	96.4088	133.537
	51	54.4659	88.2591	86.9136	77.7429			72.1519	72.796	81.0997	95.0276	111.281
	54	56.7426	86.2348	75.0617	106.74			69.8734	78.8413	94.8454	106.63	121.951
	57	55.3415	81.2416	100.741	99.8433			74.4304	76.3224	83.1615	107.528	124.39
	60	49.7373	75.7085	92.8395	109.561			71.6456	76.3224	87.9725	112.431	125.305
