# Supplementary material for: Galactomannan and Zymosan Block the Epinephrine-Induced Particle Transport in Tracheal Epithelium
Source: PLoS One. 2015 Nov 16;10(11):e0143163. doi: 10.1371/journal.pone.0143163 (PMC4646458; doi:10.1371/journal.pone.0143163)
Supplement: S3 File — (XLSX) [file pone.0143163.s004.xlsx]

## Sheet: Tabelle1
	A)								B)
	control (n=7)	Epi 10-8 (n=5)	CGP 10-4 (n=2)	CGP 10-4 +Epi 10-8 (n=5)	ICI 10-4 (n=2)	ICI 10-4 +Epi 10-8 (n=5)			time	control						ICI 10^-4 + Epi 10-8						ICI 10^-7 + Epi 10-8						ICI 10^9 +Epi 10-8						Epi 10-8
	101.466	241.876	116.776	107.165	73.0737	100.839			0	68.515	60.3662	57.8791	67.4532	72.0707	86.1304		101.464	124.176	83.0405	92.7647		87.3972	80.8429	84.2792	82.3695			88.6665	93.1928	97.1389				85.7226	85.7944	63.6621	75.4632	82.9143
	62.8281	265.771	117.625	125.635	84.6098	97.3655			3	63.9898	58.9217	66.0123	77.2075	70.5253	83.1177		101.044	117.056	91.1629	92.819		92.1646	72.7241	75.5986	78.5181			107.377	111.987	111.391				114.531	129.888	190.821	171.783	181.469
	84.3295	278.221		92.1287		136.288			6	57.8713	72.3906	66.8712	81.2698	82.2429	84.2729		95.0033	137.241	92.3673	106.003		107.885	88.0888	82.4224	76.2705			164.624	167.263	229.587				214.687	233.727	289.358	214.972	234.515
	92.7755	179.244		154.28		115.651			9	77.7353	64.0488	58.0543	76.0885	78.1166	80.6777		105.685	133.713	88.2552	118.002		111.532	99.3265	84.4527	84.4878			183.642	182.188	276.188				214.316	247.224	284.026	175.739	244.014
	69.498	234.201		90.4999		125.417			12	67.6652	60.2441	58.2822	79.0805	67.3923	77.1791		107.125	138.096	96.7996	119.755		119.519	100.457	78.8414	86.3487			196.595	189.821	270.709				247.045	281.63	287.801	199.149	248.6
	73.8618								15	99.2352	52.5534	59.7195	82.5103	70.6499	82.7671		113.23	135.131	88.1891	140.073		118.424	97.8779	80.1118	80.8637			188.745	178.276	274.654				230.115	245.038	273.289	184.727	232.945
	74.2896								18	101.466	62.8281	84.3295	92.7755	69.498	73.8618		107.165	125.635	92.1287	154.28		113.322	99.7179	83.2184	86.4676			185.047	180.591	263.516				241.876	265.771	278.221	179.244	234.201
									21	73.5925	70.2747	63.8212	87.278	74.2535	81.7974		101.707	138.102	88.8433	136.852		110.531	96.8818	85.5238	79.4694			181.597	173.688	261.697				225.083	250.384	274.54	168.202	208.494
									24	88.8889	58.1078	62.7695	88.8105	67.2202	84.5588		93.1901	144.294	91.8414	160.948		118.862	103.878	82.2489	84.4695			167.08	165.947	250.993				229.744	264.028	257.268	174.737	228.147
									27	92.9892	66.6124	65.2235	89.1997	71.5556	77.3166		98.6342	123.807	100.212	136.412		131.657	114.675	100.688	85.2314			161.595	172.044	243.567				230.271	251.861	268.098	175.163	352.172
									30	85.9783	54.8118	66.2401	93.1647	74.2536	74.5295		103.028	124.996	104.716	136.095		150.357	108.493	85.2478	83.6061			185.513	167.324	246.455				227.443	247.135	255.592	185.829	192.672
									33	75.1859	61.7497	77.213	93.3106	57.9205	76.0069		100.405	145.963	100.198	140.962		149.732	110.951	90.043	86.4685			168.498	169.969	243.325				218.802	224.454	263.804	178.793	215.624
									36	74.6123	74.4863	70.0789	97.8594	61.8261	84.1038		103.589	158.193	81.6735	132.086		146.913	105.915	100.736	85.945			157.563	162.527	238.666				230.993	257.59	249.434	170.255	212.63
									39	74.3149	54.5473	79.4917	98.2486	66.6874	76.7238		102.295	138.415	77.8243	128.294		143.906	103.234	89.8363	90.6635			167.117	175.92	223.688				223.288	221.648	255.734	166.375	222.33
									42	86.5732	52.472	79.106	97.1783	60.732	82.9983		94.8008	142.941	103.747	127.638		148.398	113.45	85.3704	92.4807			154.979	221.261	225.545				222.625	242.44	258.589	199.725	228.947
	C)								D)
	control (n=7)	Epi 10-8 (n=5)	CGP 10-4 +Epi 10-8 (n=4)	ICI 10-4 +Epi 10-8 (n=4)					time	control						ICI 10^-4 + Epi 10-8						ICI 10^-7 + Epi 10-8						ICI 10^9 + Epi 10-8						Epi 10-8
	149.713	232.007	272.658	142.899					0	68.515	60.3662	57.8791	67.4532	72.0707	86.1304	89.1209	93.4438	130.154	113.458			77.0668	92.6487	89.2181	88.3675			73.6041	92.6931	98.7835				85.7226	85.7944	63.6621	75.4632	82.9143
	178.352	233.934	265.6	201.522					3	63.9898	58.9217	66.0123	77.2075	70.5253	83.1177	99.1321	99.2747	130.097	118.074			89.7456	112.272	83.4157	106.381			126.932	154.628	145.927				114.531	129.888	190.821	171.783	181.469
	185.276	254.672	195.319	241.028					6	57.8713	72.3906	66.8712	81.2698	82.2429	84.2729	88.1881	101.269	121.042	110.38			112.562	150.077	123.329	97.6916			188.685	220.584	165.516				214.687	233.727	289.358	214.972	234.515
	259.523	174.537	196.767	228.49					9	77.7353	64.0488	58.0543	76.0885	78.1166	80.6777	90.8108	99.4995	139.619	108.3			121.768	168.774	148.476	97.1569			208.659	216.587	192.593				214.316	247.224	284.026	175.739	244.014
	260.598	217.782							12	67.6652	60.2441	58.2822	79.0805	67.3923	77.1791	110.252	109.28	120.686	113.471			120.364	200.063	160.373	107.731			200.02	213.198	173.387				247.045	281.63	287.801	199.149	248.6
	206.86								15	99.2352	52.5534	59.7195	82.5103	70.6499	82.7671	99.7937	94.5336	108.7	108.577			112.823	197.279	190.621	105.745			197.305	223.529	182.203				230.115	245.038	273.289	184.727	232.945
	196.872								18	101.466	62.8281	84.3295	92.7755	69.498	73.8618	100.839	97.3655	136.288	115.651			135.069	199.851	188.37	116.471			211.22	204.068	191.537				241.876	265.771	278.221	179.244	234.201
									21	73.5925	70.2747	63.8212	87.278	74.2535	81.7974	101.86	98.1958	131.575	100.403			135.528	203.077	189.142	128.227			210.624	191.661	191.225				225.083	250.384	274.54	168.202	208.494
									24	88.8889	58.1078	62.7695	88.8105	67.2202	84.5588	92.2802	91.9541	148.791	111.002			136.186	203.91	192.637	120.486			177.417	201.334	174.363				229.744	264.028	257.268	174.737	228.147
									27	92.9892	66.6124	65.2235	89.1997	71.5556	77.3166	108.315	115.392	136.526	109.434			136.418	202.339	184.985	107.211			192.197	186.275	171.834				230.271	251.861	268.098	175.163	352.172
									30	85.9783	54.8118	66.2401	93.1647	74.2536	74.5295	94.8362	101.88	141.06	113.626			125.805	209.54	182.799	102.341			184.431	199.676	179.471				227.443	247.135	255.592	185.829	192.672
									33	75.1859	61.7497	77.213	93.3106	57.9205	76.0069	94.2194	90.8344	140.085	117.338			132.632	198.068	192.625	123.521			174.359	217.058	173.572				218.802	224.454	263.804	178.793	215.624
									36	74.6123	74.4863	70.0789	97.8594	61.8261	84.1038	98.2331	90.7971	163.157	124.574			120.143	206.079	173.384	122.502			194.472	214.171	163.878				230.993	257.59	249.434	170.255	212.63
									39	74.3149	54.5473	79.4917	98.2486	66.6874	76.7238	84.4772	90.282	161.069	120.222			122.125	190.221	163.907	122.352			168.148	202.984	157.509				223.288	221.648	255.734	166.375	222.33
									42	86.5732	52.472	79.106	97.1783	60.732	82.9983	100.746	84.7781	145.109	123.537			115.516	204.22	182.045	127.718			183.718	223.102	174.673				222.625	242.44	258.589	199.725	228.947
