# Supplementary material for: Galactomannan and Zymosan Block the Epinephrine-Induced Particle Transport in Tracheal Epithelium
Source: PLoS One. 2015 Nov 16;10(11):e0143163. doi: 10.1371/journal.pone.0143163 (PMC4646458; doi:10.1371/journal.pone.0143163)
Supplement: S4 File — (XLSX) [file pone.0143163.s005.xlsx]

## Sheet: Tabelle1
	A)																						B)
	time	Epi 10-8 M							GM 0,02 mg/ml + Epi 10-8							GM 0,015 mg/ml + Epi 10-8							time	Epi 10-8 M							Zym 0,075 mg/ml + Epi 10-8							Zym 0,1 mg/ml + Epi 10-8
	0	100	100	100	100	100			100	100	100	100	100			100	100	100	100	100			0	100	100	100	100	100			100	100	100	100	100			100	100	100	100	100	100
	3	94.0316	118.133	93.2751	91.5373	101.317			84.8326	101.119	96.4847	87.1656	92.8815			81.8093	96.7398	95.6417	103.859	94.2349			3	94.0316	118.133	93.2751	91.5373	101.317			95.7919	95.5229	90.961	95.2797	101.317			94.0896	95.4902	103.064	99.3363	89.6825	108.539
	6	87.7121	91.9964	85.4176	88.3575	86.726			76.3843	91.2545	93.0157	87.7348	91.747			78.7008	85.6042	86.6941	102.873	81.3426			6	87.7121	91.9964	85.4176	88.3575	86.726			76.1207	95.3613	87.047	100.631	94.274			89.7998	89.972	106.061	87.4128	87.8035	96.5175
	9	95.2604	110.543	75.932	87.9069	92.9364			72.0289	96.8506	90.518	83.9499	86.4719			77.7648	85.6993	89.4295	94.4951	75.8067			9	95.2604	110.543	75.932	87.9069	92.9364			114.684	93.0721	91.5959	95.5577	88.3582			86.7016	93.6975	102.206	92.6746	87.9935	101.075
	12	86.4053	84.5836	73.2893	76.2644	99.7996			70.3655	89.5107	81.0823	83.21	90.2155			73.1705	78.6674	91.8577	98.1479	87.8023			12	86.4053	84.5836	73.2893	76.2644	99.7996			76.3817	87.7331	88.7026	94.1701	87.7635			81.8398	88.7955	98.5482	78.5523	89.1639	89.162
	15	79.8323	101.802	68.2161	80.0451	93.8231			71.8319	82.405	78.0296	73.2499	82.8985			68.5988	72.8507	92.5757	99.4084	89.9177			15	79.8323	101.802	68.2161	80.0451	93.8231			83.808	93.2297	78.5311	84.6735	91.4145			77.7407	87.0868	95.3512	85.9063	75.4181	91.6126
	18	84.8059	85.0266	67.9566	85.7536	93.1396			68.724	88.4435	82.1462	82.6693	86.7272			62.4908	67.0794	73.1537	92.723	80.8388			18	84.8059	85.0266	67.9566	85.7536	93.1396			85.224	87.217	82.5323	94.2651	83.626			67.9218	86.2185	93.8166	82.6423	87.8601	89.9192
	21	81.8022	82.723	71.6847	74.1362	88.1388			71.7881	86.9339	73.2886	78.9698	82.076			73.8776	70.5661	81.5358	91.3447	80.5464			21	81.8022	82.723	71.6847	74.1362	88.1388			86.5227	85.6859	83.8144	86.4249	87.8343			65.5068	87.1989	87.8394	79.0053	68.3038	78.9708
	24	85.079	97.3125	66.3521	81.7476	88.9372			64.7844	80.3488	64.9167	81.5026	86.8973			64.6086	72.5513	78.0222	90.1871	79.7199			24	85.079	97.3125	66.3521	81.7476	88.9372			76.1531	90.4757	70.2443	85.5428	86.1453			62.2974	80.8123	88.1907	83.0006	91.4804	86.6965
	27	87.0294	84.1111	63.0486	77.6665	74.6304			60.7135	82.3009	71.2535	72.6522	89.4214			67.5819	67.504	68.5362	86.3018	85.1208			27	87.0294	84.1111	63.0486	77.6665	74.6304			82.6473	82.7305	85.2448	81.6494	80.4061			61.2806	80.3361	91.9842	86.3034	85.8071	77.7433
	30	85.7227	85.7944	63.6621	75.4632	82.9143			67.0825	89.1723	70.1434	78.4291	81.9342			62.4371	68.353	66.9704	87.9906	81.2005			30	85.7227	85.7944	63.6621	75.4632	82.9143			83.4857	83.9928	90.5785	88.4296	81.6476			56.4347	76.3585	83.2825	81.9337	74.114	84.8146
	33	114.531	129.888	190.821	171.783	181.469			70.8251	88.9641	66.42	73.9328	86.0465			150.736	96.6735	96.4459	100.677	136.718			33	114.531	129.888	190.821	171.783	181.469			210.523	110.576	290.759	156.813	220.299			65.1891	83.3053	84.4849	83.2829	127.754	77.2202
	36	214.687	233.727	289.358	214.972	234.515			76.1436	95.0286	68.6864	75.9533	89.3364			193.871	151.629	147.469	106.035	215.587			36	214.687	233.727	289.358	214.972	234.515			250.019	197.471	296.691	222.463	272.857			94.1214	80.2521	91.5203	79.0216	194.266	75.5501
	39	214.316	247.224	284.026	175.739	244.014			69.0742	115.617	70.4209	71.5709	87.3511			208.246	146.392	158.981	117.279	211.347			39	214.316	247.224	284.026	175.739	244.014			245.724	190.144	307.675	239.146	267.135			122.958	82.2129	96.7353	74.082	213.595	79.9383
	42	247.045	281.63	287.801	199.149	248.6			73.0576	107.002	73.7049	72.51	83.2955			215.952	155.866	155.228	103.968	199.82			42	247.045	281.63	287.801	199.149	248.6			265.527	214.696	299.629	241.293	283.383			118.812	82.6891	95.8441	89.6155	207.985	71.8333
	45	230.115	245.038	273.289	184.727	232.945			67.5203	112.363	70.6984	77.49	86.4152			215.244	149.147	157.586	113.222	207.15			45	230.115	245.038	273.289	184.727	232.945			252.167	198.155	287.304	235.386	278.823			128.98	90.056	88.0101	89.2978	199.012	78.4602
	48	241.876	265.771	278.221	179.244	234.201			65.1127	101.718	71.2303	79.5959	84.5717			187.528	146.87	132.709	110.924	208.228			48	241.876	265.771	278.221	179.244	234.201			249.553	199.174	296.664	215.223	285.597			120.178	81.9048	97.9931	92.1218	198.755	80.6985
	51	225.083	250.384	274.54	168.202	208.494			65.7912	113.066	71.1378	76.6079	81.367			211.396	153.798	148.149	104.003	206.142			51	225.083	250.384	274.54	168.202	208.494			227.664	207.287	291.957	224.762	259.118			122.434	96.1064	80.2477	87.0446	183.29	81.6448
	54	229.744	264.028	257.268	174.737	228.147			68.2863	112.259	70.1434	80.0228	72.4617			184.745	148.736	131.823	103.769	205.528			54	229.744	264.028	257.268	174.737	228.147			252.012	202.218	276.919	225.498	264.733			114.633	72.2689	92.7318	81.4139	195.973	87.5856
	57	230.271	251.861	268.098	175.163	234.042			69.0304	114.263	67.2063	87.1941	78.9847			182.995	154.659	129.329	102.561	184.662			57	230.271	251.861	268.098	175.163	234.042			243.455	203.1	292.981	217.533	261.397			118.971	79.1036	88.1832	72.1406	178.948	81.9079
	60	227.443	247.135	255.592	185.829	192.672			66.8637	110.62	70.9297	73.5914	79.8922			190.839	155.233	135.834	101.058	187.838			60	227.443	247.135	255.592	185.829	192.672			246.076	211.35	281.207	215.223	274.367			119.05	86.3025	87.9471	86.903	190.61	88.4216
	63	218.802	224.454	263.804	178.793	215.624			66.0976	109.969	67.2063	77.6323	81.055			186.673	140.79	132.853	114.755	187.03			63	218.802	224.454	263.804	178.793	215.624			237.606	198.253	276.45	210.681	252.931			113.584	86.3025	88.1255	84.7593	198.506	78.1908
	66	230.993	257.59	249.434	170.255	212.63			72.0727	117.491	65.8649	84.889	83.0403			182.996	146.695	126.235	104.431	162.368			66	230.993	257.59	249.434	170.255	212.63			212.578	195.47	289.967	220.938	258.323			132.189	89.4398	91.0391	90.0079	182.721	90.6926
	69	223.288	221.648	255.734	166.375	222.33			62.3331	119.573	69.2414	72.4815	80.2326			188.439	141.542	120.544	105.906	188.59			69	223.288	221.648	255.734	166.375	222.33			222.909	184.357	281.972	212.012	239.964			124.023	85.014	80.9668	87.181	187.064	89.2458
	72	222.625	242.44	258.589	199.725	228.947			73.1889	130.167	70.3747	75.498	78.6444			179.873	135.987	117.127	109.23	188.719			72	222.625	242.44	258.589	199.725	228.947			234.9	188.001	267.882	204.329	249.912			116.746	88.0392	89.8772	89.9419	175.477	86.5099
	C)						D)
	control (n=7)	Epi 10-8 M (n=5)	GM 0.01 + Epi 10-8 (n=5)	GM 0.015 + Epi 10-8 (n=5)	GM 0.02 + Epi 10-8 (n=5)		control (n=7)	Epi 10-8 (n=5)	Zym 0.075 + Epi 10-8 (n=5)	Zym 0.1 + Epi 10-8 (n=5)
	101.466	241.876	279.97	187.528	65.1127		101.466	241.876	249.553	120.178
	62.8281	265.771	228.481	146.87	101.718		62.8281	265.771	199.174	81.9048
	84.3295	278.221	257.168	132.709	71.2303		84.3295	278.221	296.664	97.9931
	92.7755	179.244	234.655	110.924	79.5959		92.7755	179.244	215.223	92.1218
	69.498	234.201	190.366	208.228	84.5717		69.498	234.201	285.597	80.6985
	73.8618						73.8618
	74.2896						74.2896
	E)						F)
	control (n=5)	GM 0.02 (n=5)	Zym 0.1 (n=5)				control (n=7)	GM 0.02 (n=5)	Zym 0.1 (n=5)
	85.7227	67.0825	62.4371				149.713	244.336	193.348
	85.7944	89.1723	68.353				178.352	135.552	206.92
	63.6621	70.1434	66.9704				185.276	196.663	176.611
	75.4632	78.4291	87.9906				259.523	158.457	209.285
	82.9143	81.9342	81.2005				260.598	228.343	122.124
							206.86
							196.872
