# Supplementary material for: Galactomannan and Zymosan Block the Epinephrine-Induced Particle Transport in Tracheal Epithelium
Source: PLoS One. 2015 Nov 16;10(11):e0143163. doi: 10.1371/journal.pone.0143163 (PMC4646458; doi:10.1371/journal.pone.0143163)
Supplement: S5 File — (XLSX) [file pone.0143163.s006.xlsx]

## Sheet: Tabelle1
	A)															B)
	time	2-Dam 10-5							GM 0,02 mg/ml + 2-Dam 10-5							time	2-Dam 10-5							Zym 0,1 mg/ml + 2-Dam 10-5
	0	100	100	100	100	100			100	100	100	100	100			0	100	100	100	100	100			100	100	100	100	100
	3	96.8059	91.3489	87.017	109.968	89.3871			91.6723	87.3482	103.067	104.513	89.3871			3	96.8059	91.3489	87.017	109.968	89.3871			91.7224	92.2244	102.838	100.986	102
	6	94.0551	86.0397	90.3053	92.6275	98.9125			94.4243	86.6736	104.306	108.534	98.9125			6	94.0551	86.0397	90.3053	92.6275	98.9125			86.6475	94.5526	96.964	103.947	91.4574
	9	79.8906	81.9347	83.5547	98.3729	85.0095			99.5105	83.8093	95.3973	97.1677	85.0095			9	79.8906	81.9347	83.5547	98.3729	85.0095			78.5262	84.0635	89.9087	97.3647	98.9831
	12	69.3929	81.6456	80.3186	94.0022	91.9098			91.8097	79.5053	99.389	89.5111	91.9098			12	69.3929	81.6456	80.3186	94.0022	91.9098			79.0269	97.3663	92.0169	89.6353	99.0175
	15	75.5858	80.3675	74.2969	91.2573	89.4773			84.437	85.2108	95.3045	90.4252	89.4773			15	75.5858	80.3675	74.2969	91.2573	89.4773			85.6604	88.8025	86.1322	93.7627	90.6203
	18	63.4933	74.0565	83.1282	85.8161	92.6929			79.4216	78.0167	93.5608	89.3683	92.6929			18	63.4933	74.0565	83.1282	85.8161	92.6929			78.4813	100.097	81.1708	83.906	86.5468
	21	66.8433	82.0715	78.5998	90.4499	80.6366			76.7607	81.1335	91.669	91.3247	80.6366			21	66.8433	82.0715	78.5998	90.4499	80.6366			85.3846	76.9218	82.9231	80.8246	81.8225
	24	80.1139	65.2327	76.9509	102.489	81.9445			80.4996	79.7681	99.0707	102.46	81.9445			24	80.1139	65.2327	76.9509	102.489	81.9445			76.2417	79.0293	81.6826	78.2116	94.2959
	27	64.7336	74.7661	73.4425	97.6513	87.8876			68.7156	79.5533	98.3126	89.8745	87.8876			27	64.7336	74.7661	73.4425	97.6513	87.8876			73.366	91.5247	79.0952	83.0595	82.2685
	30	73.8271	79.6199	76.0931	95.5759	92.4216			73.7296	92.5232	97.7065	81.3783	92.4216			30	73.8271	79.6199	76.0931	95.5759	92.4216			82.0805	86.9108	79.3037	85.8768	79.8468
	33	83.222	94.8679	98.4658	106.464	113.814			79.4415	91.7321	121.591	105.694	113.814			33	83.222	94.8679	98.4658	106.464	113.814			100.48	108.633	82.3265	83.214	99.5873
	36	80.9548	120.278	129.453	149.248	140.458			81.25	108.903	135.722	129.362	140.458			36	80.9548	120.278	129.453	149.248	140.458			133.641	161.001	91.1571	95.9233	126.493
	39	97.8367	128.83	149.516	193.949	163.385			88.8715	129.18	160.729	161.418	163.385			39	97.8367	128.83	149.516	193.949	163.385			147.006	171.658	101.666	90.1162	137.456
	42	105.707	141.851	164.273	204.538	219.01			100.312	145.365	170.067	159.881	219.01			42	105.707	141.851	164.273	204.538	219.01			172.231	195.24	107.481	91.8826	157.302
	45	117.006	143.381	168.449	214.809	209.31			101.78	145.934	164.564	171.998	209.31			45	117.006	143.381	168.449	214.809	209.31			207.041	190.863	105.492	95.7539	170.248
	48	120.658	167.685	176.279	245.696	189.415			99.2486	153.251	174.232	171.42	189.415			48	120.658	167.685	176.279	245.696	189.415			198.774	216.325	106.42	99.3149	187.471
	51	130.239	151.416	178.499	267.821	202.353			110.128	169.245	169.366	191.665	202.353			51	130.239	151.416	178.499	267.821	202.353			197.917	206.316	103.848	101.623	180.166
	54	129.982	164.211	183.095	267.821	194.191			118.904	141.569	200.843	195.26	194.191			54	129.982	164.211	183.095	267.821	194.191			206.33	213.727	107.143	96.6736	173.059
	57	133.18	164.239	188.789	241.856	201.126			111.989	155.505	192.768	185.418	201.126			57	133.18	164.239	188.789	241.856	201.126			200.961	204.437	105.834	116.192	203.022
	60	145.477	182.368	185.848	258.425	204.584			107.347	152.527	186.836	216.417	204.584			60	145.477	182.368	185.848	258.425	204.584			223.94	211.406	104.055	100.462	211.858
	63	129.573	175.147	184.03	254.502	210.88			101.425	174.609	200.901	193.851	210.88			63	129.573	175.147	184.03	254.502	210.88			208.493	216.053	109.305	114.566	209.536
	66	133.338	161.675	174.359	245.039	200.249			110.629	169.489	206.041	192.58	200.249			66	133.338	161.675	174.359	245.039	200.249			217.989	225.262	112.01	120.069	207.221
	69	142.173	179.356	180.26	245.122	210.778			122.236	168.773	183.863	184.156	210.778			69	142.173	179.356	180.26	245.122	210.778			195.719	236.733	117.933	120.413	212.843
	72	135.043	168.775	209.621	256.136	190.786			101.761	159.466	184.661	196.031	190.786			72	135.043	168.775	209.621	256.136	190.786			204.883	223.821	106.041	110.007	203.086
	C)															D)
	time	milrinone 10-5							GM 0,02 mg/ml + milrinone 10-5								milrinone 10-5							Zym 0,1 mg/ml + milrinone 10-5							GM 0,02 mg/ml + 2-Dam 10-5
	0	100	100	100	100	100			100	100	100	100	100			0	100	100	100	100	100			100	100	100	100	100	100
	3	93.4081	98.7332	88.7971	98.1311	101.012			99.2083	95.0614	92.6417	92.0769	90.0697			3	93.4081	98.7332	88.7971	98.1311	101.012			86.2672	105.319	107.512	86.8007	99.3118	88.6116
	6	87.046	99.0748	84.4229	100.933	100.041			95.8994	87.3564	99.9159	94.1663	89.3713			6	87.046	99.0748	84.4229	100.933	100.041			100.516	89.9403	91.9499	78.0927	94.0759	86.2929
	9	98.752	93.7617	80.5889	89.9785	89.697			90.2814	87.7127	87.4451	86.5424	93.376			9	98.752	93.7617	80.5889	89.9785	89.697			96.1744	89.6104	83.2738	70.8941	92.7751	94.1238
	12	97.1961	96.8543	80.0386	88.8404	86.9998			87.2844	91.5083	96.8138	83.9386	89.8954			12	97.1961	96.8543	80.0386	88.8404	86.9998			99.9929	89.5126	91.2887	78.7521	81.4737	96.0179
	15	100.307	88.9275	67.8349	79.8833	85.0061			88.2758	92.8048	94.6559	82.6113	89.6041			15	100.307	88.9275	67.8349	79.8833	85.0061			110.963	89.8315	91.1628	73.7963	84.6804	91.4887
	18	90.5222	87.6797	73.393	79.3953	82.0441			87.2695	81.8776	93.4958	81.9383	90.3202			18	90.5222	87.6797	73.393	79.3953	82.0441			92.3402	86.3752	101.883	76.3802	90.2068	93.9906
	21	96.1012	80.8461	71.2347	75.835	84.048			89.6365	92.465	89.8042	77.5263	81.408			21	96.1012	80.8461	71.2347	75.835	84.048			92.8984	98.3165	100.553	64.1404	83.8468	96.2147
	24	83.6691	90.2778	63.6235	77.2742	83.1505			75.6208	89.2115	88.212	69.1097	85.71			24	83.6691	90.2778	63.6235	77.2742	83.1505			101.122	105.346	82.4301	70.3763	81.3328	81.3444
	27	76.9635	72.7138	70.4994	85.7904	87.7634			83.7497	92.8167	92.147	82.198	95.8001			27	76.9635	72.7138	70.4994	85.7904	87.7634			104.856	103.026	91.5483	59.9534	89.4698	72.2603
	30	83.7685	84.4328	67.0442	90.0977	83.3318			82.329	85.8186	101.342	79.4178	92.122			30	83.7685	84.4328	67.0442	90.0977	83.3318			92.5626	108.125	104.399	86.8007	118.32	72.9475
	33	100.26	93.6593	82.2995	101.12	128.135			84.6392	94.7426	122.097	89.7054	111.269			33	100.26	93.6593	82.2995	101.12	128.135			87.4389	133.483	111.518	87.6467	118.32	123.936
	36	107.782	107.676	94.0021	118.619	143.39			87.2029	120.623	122.097	106.555	127.896			36	107.782	107.676	94.0021	118.619	143.39			98.409	162.303	122.234	95.7432	122.721	107.875
	39	141.958	125.102	91.8117	131.907	155.288			91.9162	118.368	143.73	121.981	150.731			39	141.958	125.102	91.8117	131.907	155.288			97.9124	174.493	159.702	109.041	140.934	120.406
	42	143.831	135.065	110.196	151.127	176.424			90.367	138.73	151.949	126.326	162.362			42	143.831	135.065	110.196	151.127	176.424			100.947	185.582	179.523	129.267	160.184	112.183
	45	151.246	141.249	108.942	182.292	173.972			95.0718	135.508	137.451	121.905	167.857			45	151.246	141.249	108.942	182.292	173.972			115.295	181.642	185.523	127.435	164.993	151.109
	48	151.596	133.371	125.592	146.174	182.617			88.1199	135.266	141.671	150.626	186.553			48	151.596	133.371	125.592	146.174	182.617			105.8	214.531	174.13	137.747	161.805	144.639
	51	147.094	136.425	141.412	176.901	167.063			86.2896	125.361	146.879	134.761	163.362			51	147.094	136.425	141.412	176.901	167.063			126.939	180.916	167.553	147.625	170.4	139.931
	54	155.208	129.026	144.035	155.196	187.158			100.281	139.737	155.602	138.291	170.608			54	155.208	129.026	144.035	155.196	187.158			95.5451	182.752	189.83	144.367	172.151	132.893
	57	147.93	125.186	123.962	168.904	173.136			90.2769	127.904	148.059	136.59	193.15			57	147.93	125.186	123.962	168.904	173.136			103.79	176.364	188.483	134.904	179.362	124.803
	60	160.443	117.686	138.201	181.315	176.844			88.8185	131.22	144.295	148.803	180.975			60	160.443	117.686	138.201	181.315	176.844			114.987	182.639	198.592	137.931	171.426	125.403
	63	151.366	128.054	142.45	170.202	169.319			89.2734	149.98	154.412	134.115	162.013			63	151.366	128.054	142.45	170.202	169.319			122.023	179.703	183.202	142.662	177.952	150.492
	66	155.733	128.734	130.099	166.46	184.493			89.508	137.328	155.947	136.966	173.715			66	155.733	128.734	130.099	166.46	184.493			117.246	189.99	206.406	143.202	165.332	158.258
	69	143.912	126.176	120.99	164.089	177.07			91.3699	137.214	157.409	151.733	171			69	143.912	126.176	120.99	164.089	177.07			102.317	190.462	185.905	127.486	163.354	136.201
	72	162.157	122.792	128.05	195.275	192.381			96.9523	131.741	149.654	142.252	163.473			72	162.157	122.792	128.05	195.275	192.381			103.602	195.118	181.846	136.159	164.093	144.416
																E)								F)
																milrinone (n=5)	milrinone +GM 0.02 (n=5)	2-DAM (n=5)	2-DAM +GM 0.02 (n=5)					milrinone (n=5)	milrinone +Zym 0.1 (n=5)	2-DAM (n=5)	2-DAM +Zym 0.1 (n=5)
																151.596	88.1199	120.658	99.2486					151.596	214.531	120.658	198.774
																133.371	135.266	167.685	153.251					133.371	174.13	167.685	216.325
																125.592	141.671	176.279	174.232					125.592	137.747	176.279	106.42
																146.174	150.626	245.696	171.42					146.174	161.805	245.696	99.3149
																182.617	186.553	189.415	189.415					182.617	144.639	189.415	187.471
