# Supplementary material for: Galactomannan and Zymosan Block the Epinephrine-Induced Particle Transport in Tracheal Epithelium
Source: PLoS One. 2015 Nov 16;10(11):e0143163. doi: 10.1371/journal.pone.0143163 (PMC4646458; doi:10.1371/journal.pone.0143163)
Supplement: S6 File — (XLSX) [file pone.0143163.s007.xlsx]

## Sheet: Tabelle1
		control											GM											zym
	0	220	300	270	277	270	240						274	270	257	241								257	273	274	287
	15	258	360	292	302	250	235						296	376	322	332								324	283	313	322
	30	258	290	301	313	275	225						350	478	359	376								439	356	341	353
