# Supplementary material for: Galactomannan and Zymosan Block the Epinephrine-Induced Particle Transport in Tracheal Epithelium
Source: PLoS One. 2015 Nov 16;10(11):e0143163. doi: 10.1371/journal.pone.0143163 (PMC4646458; doi:10.1371/journal.pone.0143163)
Supplement: S7 File — (XLSX) [file pone.0143163.s008.xlsx]

## Sheet: Tabelle1
	A)																						B)
	time	Epi 10-8 M							GM 0,02 mg/ml + Epi 10-8							GM 0,02 mg/ml + Epi 10-8+ACC+Tempol							time	Epi 10-8 M							Zym 0,01 mg/ml + Epi 10-8							Zym 0,01 mg/ml + Epi 10-8+ACC+Tempol
	0	100	100	100	100	100			100	100	100	100	100			100	100	100	100	100			0	100	100	100	100	100			100	100	100	100	100	100		100	100	100	100	100
	3	94.0316	118.133	93.2751	91.5373	101.317			84.8326	101.119	96.4847	87.1656	92.8815			76.0344	102.234	80.9406	102.967	79.7543			3	94.0316	118.133	93.2751	91.5373	101.317			94.0896	95.4902	103.064	99.3363	89.6825	108.539		76.0344	102.234	80.9406	102.967	79.7543
	6	87.7121	91.9964	85.4176	88.3575	86.726			76.3843	91.2545	93.0157	87.7348	91.747			89.7725	93.8744	85.8907	96.0598	88.6728			6	87.7121	91.9964	85.4176	88.3575	86.726			89.7998	89.972	106.061	87.4128	87.8035	96.5175		89.7725	93.8744	85.8907	96.0598	88.6728
	9	95.2604	110.543	75.932	87.9069	92.9364			72.0289	96.8506	90.518	83.9499	86.4719			84.2073	89.346	70.0846	95.5433	90.9029			9	95.2604	110.543	75.932	87.9069	92.9364			86.7016	93.6975	102.206	92.6746	87.9935	101.075		84.2073	89.346	70.0846	95.5433	90.9029
	12	86.4053	84.5836	73.2893	76.2644	99.7996			70.3655	89.5107	81.0823	83.21	90.2155			90.464	83.3131	66.5004	86.0208	94.5419			12	86.4053	84.5836	73.2893	76.2644	99.7996			81.8398	88.7955	98.5482	78.5523	89.1639	89.162		90.464	83.3131	66.5004	86.0208	94.5419
	15	79.8323	101.802	68.2161	80.0451	93.8231			71.8319	82.405	78.0296	73.2499	82.8985			78.2843	80.9085	61.3246	84.6937	82.9318			15	79.8323	101.802	68.2161	80.0451	93.8231			77.7407	87.0868	95.3512	85.9063	75.4181	91.6126		78.2843	80.9085	61.3246	84.6937	82.9318
	18	84.8059	85.0266	67.9566	85.7536	93.1396			68.724	88.4435	82.1462	82.6693	86.7272			81.7732	74.7302	70.6166	79.9041	91.0463			18	84.8059	85.0266	67.9566	85.7536	93.1396			67.9218	86.2185	93.8166	82.6423	87.8601	89.9192		81.7732	74.7302	70.6166	79.9041	91.0463
	21	81.8022	82.723	71.6847	74.1362	88.1388			71.7881	86.9339	73.2886	78.9698	82.076			76.7271	75.3769	58.8807	78.5804	71.896			21	81.8022	82.723	71.6847	74.1362	88.1388			65.5068	87.1989	87.8394	79.0053	68.3038	78.9708		76.7271	75.3769	58.8807	78.5804	71.896
	24	85.079	97.3125	66.3521	81.7476	88.9372			64.7844	80.3488	64.9167	81.5026	86.8973			76.0076	74.9839	72.4808	76.9581	78.4923			24	85.079	97.3125	66.3521	81.7476	88.9372			62.2974	80.8123	88.1907	83.0006	91.4804	86.6965		76.0076	74.9839	72.4808	76.9581	78.4923
	27	87.0294	84.1111	63.0486	77.6665	74.6304			60.7135	82.3009	71.2535	72.6522	89.4214			80.1791	76.6989	65.1671	73.8658	84.0825			27	87.0294	84.1111	63.0486	77.6665	74.6304			61.2806	80.3361	91.9842	86.3034	85.8071	77.7433		80.1791	76.6989	65.1671	73.8658	84.0825
	30	85.7227	85.7944	63.6621	75.4632	82.9143			67.0825	89.1723	70.1434	78.4291	81.9342			81.0704	66.4106	61.3328	78.2184	100.503			30	85.7227	85.7944	63.6621	75.4632	82.9143			56.4347	76.3585	83.2825	81.9337	74.114	84.8146		81.0704	66.4106	61.3328	78.2184	100.503
	33	114.531	129.888	190.821	171.783	181.469			70.8251	88.9641	66.42	73.9328	86.0465			124.986	117.302	111.174	112.592	179.07			33	114.531	129.888	190.821	171.783	181.469			65.1891	83.3053	84.4849	83.2829	127.754	77.2202		124.986	117.302	111.174	112.592	179.07
	36	214.687	233.727	289.358	214.972	234.515			76.1436	95.0286	68.6864	75.9533	89.3364			154.951	179.222	130.775	125.553	188.727			36	214.687	233.727	289.358	214.972	234.515			94.1214	80.2521	91.5203	79.0216	194.266	75.5501		154.951	179.222	130.775	125.553	188.727
	39	214.316	247.224	284.026	175.739	244.014			69.0742	115.617	70.4209	71.5709	87.3511			172.835	197.644	133.453	125.531	196.413			39	214.316	247.224	284.026	175.739	244.014			122.958	82.2129	96.7353	74.082	213.595	79.9383		172.835	197.644	133.453	125.531	196.413
	42	247.045	281.63	287.801	199.149	248.6			73.0576	107.002	73.7049	72.51	83.2955			185.339	186.923	138.56	138.149	188.987			42	247.045	281.63	287.801	199.149	248.6			118.812	82.6891	95.8441	89.6155	207.985	71.8333		185.339	186.923	138.56	138.149	188.987
	45	230.115	245.038	273.289	184.727	232.945			67.5203	112.363	70.6984	77.49	86.4152			160.44	190.366	131.569	129.107	190.947			45	230.115	245.038	273.289	184.727	232.945			128.98	90.056	88.0101	89.2978	199.012	78.4602		160.44	190.366	131.569	129.107	190.947
	48	241.876	265.771	278.221	179.244	234.201			65.1127	101.718	71.2303	79.5959	84.5717			165.108	182.21	137.369	145.361	186.995			48	241.876	265.771	278.221	179.244	234.201			120.178	81.9048	97.9931	92.1218	198.755	80.6985		165.108	182.21	137.369	145.361	186.995
	51	225.083	250.384	274.54	168.202	208.494			65.7912	113.066	71.1378	76.6079	81.367			188.177	183.526	136.875	123.441	198.63			51	225.083	250.384	274.54	168.202	208.494			122.434	96.1064	80.2477	87.0446	183.29	81.6448		188.177	183.526	136.875	123.441	198.63
	54	229.744	264.028	257.268	174.737	228.147			68.2863	112.259	70.1434	80.0228	72.4617			171.033	172.124	135.187	133.376	174.757			54	229.744	264.028	257.268	174.737	228.147			114.633	72.2689	92.7318	81.4139	195.973	87.5856		171.033	172.124	135.187	133.376	174.757
	57	230.271	251.861	268.098	175.163	234.042			69.0304	114.263	67.2063	87.1941	78.9847			161.995	182.637	139.524	118.822	174.817			57	230.271	251.861	268.098	175.163	234.042			118.971	79.1036	88.1832	72.1406	178.948	81.9079		161.995	182.637	139.524	118.822	174.817
	60	227.443	247.135	255.592	185.829	192.672			66.8637	110.62	70.9297	73.5914	79.8922			188.626	188.454	130.137	157.645	168.726			60	227.443	247.135	255.592	185.829	192.672			119.05	86.3025	87.9471	86.903	190.61	88.4216		188.626	188.454	130.137	157.645	168.726
	63	218.802	224.454	263.804	178.793	215.624			66.0976	109.969	67.2063	77.6323	81.055			169.143	185.457	132.673	121.928	194.274			63	218.802	224.454	263.804	178.793	215.624			113.584	86.3025	88.1255	84.7593	198.506	78.1908		169.143	185.457	132.673	121.928	194.274
	66	230.993	257.59	249.434	170.255	212.63			72.0727	117.491	65.8649	84.889	83.0403			189.093	181.012	124.128	142.366	159.698			66	230.993	257.59	249.434	170.255	212.63			132.189	89.4398	91.0391	90.0079	182.721	90.6926		189.093	181.012	124.128	142.366	159.698
	69	223.288	221.648	255.734	166.375	222.33			62.3331	119.573	69.2414	72.4815	80.2326			174.162	185.287	124.232	140.278	159.887			69	223.288	221.648	255.734	166.375	222.33			124.023	85.014	80.9668	87.181	187.064	89.2458		174.162	185.287	124.232	140.278	159.887
	72	222.625	242.44	258.589	199.725	228.947			73.1889	130.167	70.3747	75.498	78.6444			179.923	178.858	118.603	139.368	161.053			72	222.625	242.44	258.589	199.725	228.947			116.746	88.0392	89.8772	89.9419	175.477	86.5099		179.923	178.858	118.603	139.368	161.053
	C)							D)
	control (n=7)	Epi 10-8 M (n=5)	GM 0,02 + Epi 10-8 (n=5)	GM 0,02 + Epi 10-8 +ACC +Tempol (n=5)				control (n=7)	Epi 10-8 M (n=5)	Zym 0,01 + Epi 10-8 (n=5)	Zym 0,01 + Epi 10-8 +ACC +Tempol (n=5)
	101.466	241.876	65.1127	234.519				101.466	241.876	120.178	165.108
	62.8281	265.771	101.718	181.064				62.8281	265.771	81.9048	182.21
	84.3295	278.221	71.2303	143.147				84.3295	278.221	97.9931	137.369
	92.7755	179.244	79.5959	162.162				92.7755	179.244	92.1218	145.361
	69.498	234.201	84.5717	157.629				69.498	234.201	80.6985	186.995
	73.8618							73.8618
	74.2896							74.2896
	E)
	control (n=7)	ACC (n=5)	ACC+Tempol (n=5)
	69.1098	87.0294	85.7227
	67.5687	84.1111	85.7944
	63.0675	63.0486	63.6621
	81.9265	77.6665	75.4632
	87.7013	74.6304	82.9143
	85.9687
	84.7
