# Supplementary material for: Galactomannan and Zymosan Block the Epinephrine-Induced Particle Transport in Tracheal Epithelium
Source: PLoS One. 2015 Nov 16;10(11):e0143163. doi: 10.1371/journal.pone.0143163 (PMC4646458; doi:10.1371/journal.pone.0143163)
Supplement: S8 File — (XLSX) [file pone.0143163.s009.xlsx]

## Sheet: Tabelle1
	A)															B)
	time	controle							GM 0,02 mg/ml							time	controle							Zym 0,1 mg/ml
	0	100	100	100	100	100	100	100		100	100	100	100	100		0	100	100	100	100	100	100	100		100	100	100	100	100
	3	92.9892	90.4781	65.3988	92.6782	98.7515	92.5054	85.2004		85.1672	96.2933	90.9958	95.2096	100.393		3	92.9892	90.4781	65.3988	92.6782	98.7515	92.5054	85.2004		84.6827	93.7095	82.307	94.8492	115.797
	6	73.7625	84.354	66.17	88.5429	92.2432	87.3869	89.0177		87.569	95.5765	85.8526	86.3843	93.8049		6	73.7625	84.354	66.17	88.5429	92.2432	87.3869	89.0177		88.6493	96.7291	87.8064	98.2015	101.497
	9	73.2738	73.1028	62.489	86.8159	104.689	82.0375	86.1338		81.9864	89.2894	88.5382	84.429	91.9739		9	73.2738	73.1028	62.489	86.8159	104.689	82.0375	86.1338		89.0968	101.241	84.7604	87.6683	101.713
	12	76.4818	77.9247	71.4987	74.775	96.092	78.1908	82.7148		85.1347	85.4597	86.7067	89.5378	89.4487		12	76.4818	77.9247	71.4987	74.775	96.092	78.1908	82.7148		77.9496	97.1071	78.4672	77.8328	83.8118
	15	82.6429	66.8566	70.9904	80.613	88.9784	80.0875	81.3734		84.4531	82.4493	83.7156	87.6563	89.3946		15	82.6429	66.8566	70.9904	80.613	88.9784	80.0875	81.3734		74.0033	68.0765	81.588	89.4221	92.3838
	18	70.8732	67.6704	57.4058	79.8589	90.6997	97.6473	89.1001		72.2493	73.3156	80.1534	88.782	83.6096		18	70.8732	67.6704	57.4058	79.8589	90.6997	97.6473	89.1001		76.0781	94.5921	80.1114	87.6226	93.8017
	21	63.1613	67.65	67.1867	78.74	91.8272	89.6698	85.2258		90.7173	74.5648	78.4117	83.6311	82.1062		21	63.1613	67.65	67.1867	78.74	91.8272	89.6698	85.2258		73.7185	75.312	81.3816	92.3131	93.9419
	24	76.9705	71.8006	69.1148	89.3457	89.3816	91.6242	81.8392		87.4391	73.2541	78.3375	83.2789	78.6211		24	76.9705	71.8006	69.1148	89.3457	89.3816	91.6242	81.8392		80.2482	82.1515	76.1867	90.2293	90.5311
	27	69.1098	67.5687	63.0675	81.9265	87.7013	85.9687	84.7		91.3989	70.3256	75.9355	79.1701	75.5005		27	69.1098	67.5687	63.0675	81.9265	87.7013	85.9687	84.7		71.2368	80.6269	81.4089	90.3173	81.3191
	30	68.515	60.3662	57.8791	67.4532	72.0707	86.1304	85.6166		91.7884	65.6564	76.9968	77.4708	80.2446		30	68.515	60.3662	57.8791	67.4532	72.0707	86.1304	85.6166		83.7876	71.1062	82.9091	92.6282	93.6398
	33	63.9898	58.9217	66.0123	77.2075	70.5253	83.1177	82.5477		76.7608	66.8851	82.1818	83.0373	82.7624		33	63.9898	58.9217	66.0123	77.2075	70.5253	83.1177	82.5477		74.7152	69.0744	78.2196	84.22	90.6923
	36	57.8713	72.3906	66.8712	81.2698	82.2429	84.2729	86.5124		95.2288	63.1989	78.2184	82.7607	87.874		36	57.8713	72.3906	66.8712	81.2698	82.2429	84.2729	86.5124		68.8568	66.4254	84.4666	87.3026	81.3164
	39	77.7353	64.0488	58.0543	76.0885	78.1166	80.6777	83.7181		94.0928	64.3047	82.055	80.993	74.9999		39	77.7353	64.0488	58.0543	76.0885	78.1166	80.6777	83.7181		64.8495	76.696	82.3953	82.3995	79.7247
	42	67.6652	60.2441	58.2822	79.0805	67.3923	77.1791	78.6306		88.8348	63.7313	80.243	98.0328	78.6922		42	67.6652	60.2441	58.2822	79.0805	67.3923	77.1791	78.6306		71.0944	84.1172	76.8142	87.4574	88.9633
	45	99.2352	52.5534	59.7195	82.5103	70.6499	82.7671	83.8904		84.4206	72.7012	86.5182	86.2914	78.4424		45	99.2352	52.5534	59.7195	82.5103	70.6499	82.7671	83.8904		71.8063	75.388	76.8161	103.749	94.4911
	48	101.466	62.8281	84.3295	92.7755	69.498	73.8618	74.2896		93.4437	65.2877	87.322	84.8553	76.9009		48	101.466	62.8281	84.3295	92.7755	69.498	73.8618	74.2896		70.24	84.9722	75.6084	92.9536	93.6729
	51	73.5925	70.2747	63.8212	87.278	74.2535	81.7974	82.9393		80.9802	66.8851	90.6888	83.4423	78.1988		51	73.5925	70.2747	63.8212	87.278	74.2535	81.7974	82.9393		70.1587	84.7266	90.5792	84.1057	79.1085
	54	88.8889	58.1078	62.7695	88.8105	67.2202	84.5588	77.1045		97.1113	66.8851	89.4889	91.3618	94.0587		54	88.8889	58.1078	62.7695	88.8105	67.2202	84.5588	77.1045		82.8519	94.77	80.3512	95.7396	82.9854
	57	92.9892	66.6124	65.2235	89.1997	71.5556	77.3166	77.8186		92.2103	69.3631	95.6986	80.705	79.0781		57	92.9892	66.6124	65.2235	89.1997	71.5556	77.3166	77.8186		82.7299	80.6232	84.2202	102.125	79.7129
	60	85.9783	54.8118	66.2401	93.1647	74.2536	74.5295	80.8217		84.2583	64.059	90.3912	83.3365	73.7893		60	85.9783	54.8118	66.2401	93.1647	74.2536	74.5295	80.8217		74.8169	81.7845	91.0336	101.62	72.4777
	63	75.1859	61.7497	77.213	93.3106	57.9205	76.0069	91.7713		93.9955	68.5234	92.8435	90.248	85.765		63	75.1859	61.7497	77.213	93.3106	57.9205	76.0069	91.7713		76.9325	90.1602	93.7099	110.365	82.2682
	66	74.6123	74.4863	70.0789	97.8594	61.8261	84.1038	93.3776		89.9059	62.564	88.2404	77.5151	86.3074		66	74.6123	74.4863	70.0789	97.8594	61.8261	84.1038	93.3776		80.5736	97.1804	86.5113	107.458	71.1144
	69	74.3149	54.5473	79.4917	98.2486	66.6874	76.7238	73.0266		90.8471	63.9156	95.3676	83.986	82.2674		69	74.3149	54.5473	79.4917	98.2486	66.6874	76.7238	73.0266		79.9024	91.7652	97.9805	119.986	82.675
	72	86.5732	52.472	79.106	97.1783	60.732	82.9983	79.7683		87.0497	66.0864	105.108	82.9084	83.6884		72	86.5732	52.472	79.106	97.1783	60.732	82.9983	79.7683		84.9878	89.7555	81.0606	119.639	94.3783
